# Supplementary material for: Missense variant in LOXHD1 is associated with canine nonsyndromic hearing loss
Source: Hum Genet. 2021 May 13;140(11):1611–8. doi: 10.1007/s00439-021-02286-z (PMC8521602; doi:10.1007/s00439-021-02286-z)
Supplement: Supplementary file 2 — Supplementary file2 (XLSX 10 kb) [file 439_2021_2286_MOESM2_ESM.xlsx]

## Sheet: SNV_RW_deaf_1WES_1WGS_537contro
Online Resource 3. Results of SNV/indel filtering with one WGS and one WES case against 637 unaffected controls.
Chromosome	Position	ID	Ref	Alt	ROH	Function (NCBI)	Gene (NCBI)	Consequence (NCBI)	Amino acid change (NCBI)	Function (Ensembl)	Gene (Ensembl)	Consequence (Ensembl)	Amino acid change (Ensembl)
1	99396762	rs851817929	G	A	no	exonic	MZF1	synonymous	MZF1:XM_022426732.1:exon5:c.1806G>A:p.L602L, MZF1:XM_022426744.1:exon5:c.1347G>A:p.L449L, MZF1:XM_005616002.3:exon6:c.1887G>A:p.L629L, MZF1:XM_005616003.3:exon6:c.1887G>A:p.L629L, MZF1:XM_005616004.3:exon6:c.1785G>A:p.L595L, MZF1:XM_005616005.3:exon6:c.1785G>A:p.L595L, MZF1:XM_005616006.3:exon6:c.1785G>A:p.L595L, MZF1:XM_014114465.2:exon6:c.1785G>A:p.L595L, MZF1:XM_022426730.1:exon6:c.1887G>A:p.L…	exonic	MZF1	synonymous	MZF1:ENSCAFT00000080649:exon3:c.1593G>A:p.L531L, MZF1:ENSCAFT00000042988:exon6:c.1893G>A:p.L631L, MZF1:ENSCAFT00000062651:exon6:c.1785G>A:p.L595L
1	104608083		C	A	no	intronic	LOC482273			intergenic	ENSCAFG00000046585; ENSCAFG00000029058
2	10821593	rs851294780	G	A	no	exonic	BMI1	synonymous	BMI1:NM_001287063.1:exon7:c.444C>T:p.N148N, BMI1:XM_005617014.3:exon7:c.444C>T:p.N148N, BMI1:XM_005617015.3:exon7:c.444C>T:p.N148N, BMI1:XM_022405588.1:exon7:c.444C>T:p.N148N	exonic	BMI1	synonymous	BMI1:ENSCAFT00000006682:exon7:c.444C>T:p.N148N, BMI1:ENSCAFT00000073750:exon7:c.444C>T:p.N148N, BMI1:ENSCAFT00000066055:exon9:c.774C>T:p.N258N
2	11393875		C	T	no	intronic	MLLT10			intronic	MLLT10
5	73975733		G	A	no	UTR3	MON1B			intronic	SYCE1L
5	73980270		G	A	no	exonic	MON1B	nonsynonymous	MON1B:XM_546825.7:exon5:c.1336C>T:p.R446W	exonic	MON1B	nonsynonymous	MON1B:ENSCAFT00000062071:exon3:c.1006C>T:p.R336W, MON1B:ENSCAFT00000064280:exon3:c.895C>T:p.R299W, MON1B:ENSCAFT00000031891:exon5:c.1336C>T:p.R446W, MON1B:ENSCAFT00000090979:exon6:c.1366C>T:p.R456W
5	73981782		G	A	no	intronic	MON1B			intronic	MON1B
5	73982981		C	T	no	intronic	MON1B			intronic	MON1B
5	73985377		A	G	no	UTR5	MON1B			UTR5	MON1B
6	15820280		TAC	T	yes	UTR3	GPR146			intronic	C6H7orf50
6	15893741		C	T	yes	intronic	C6H7orf50			intergenic	CYP2W1; COX19
7	44806821		G	C	yes	exonic	LOXHD1	nonsynonymous	LOXHD1:XM_022421426.1:exon38:c.5747G>C:p.G1916A	exonic	LOXHD1	nonsynonymous	LOXHD1:ENSCAFT00000063075:exon9:c.449G>C:p.G150A, LOXHD1:ENSCAFT00000080394:exon18:c.2402G>C:p.G801A, LOXHD1:ENSCAFT00000046415:exon35:c.5117G>C:p.G1706A, LOXHD1:ENSCAFT00000027958:exon37:c.5555G>C:p.G1852A, LOXHD1:ENSCAFT00000049867:exon38:c.5741G>C:p.G1914A
10	45755301		T	C	no	UTR3	THADA			downstream	THADA
12	2961238	rs852397316	G	A	no	exonic	LOC111098223	synonymous	LOC111098223:XM_022425941.1:exon5:c.324G>A:p.E108E, LOC111098223:XM_022425942.1:exon5:c.324G>A:p.E108E, LOC111098223:XM_022425943.1:exon5:c.324G>A:p.E108E	intronic	ITPR3
12	26976673		G	A	no	intergenic	LGSN; PTP4A1			intergenic	U6; PTP4A1
12	33233799		G	C	no	intronic	SMAP1			intronic	SMAP1
12	36870020	rs851842925	G	A	no	intergenic	COL12A1; LOC106559577			ncRNA exonic	U1
13	59330658		T	C	no	intronic	LOC482182			intronic	ENSCAFG00000002878
21	24263897		G	A	no	intronic	C2CD3			intronic	C2CD3
21	24382858		T	G	no	intronic	CHCHD8			downstream	COA4
21	32724547	rs851522245	C	T	no	exonic	IPO7	synonymous	IPO7:XM_542501.6:exon8:c.831C>T:p.S277S	exonic	IPO7	synonymous	IPO7:ENSCAFT00000082104:exon6:c.762C>T:p.S254S, IPO7:ENSCAFT00000011732:exon8:c.831C>T:p.S277S
21	33361543	rs851013029	C	T	no	exonic	LOC106560188	synonymous	LOC106560188:XM_014122594.1:exon1:c.315C>T:p.P105P	exonic	ENSCAFG00000007532	synonymous	ENSCAFG00000007532:ENSCAFT00000012049:exon1:c.315C>T:p.P105P
23	8421944	rs850590316	C	T	no	exonic	SCN10A	nonsynonymous	SCN10A:NM_001003203.1:exon28:c.4963G>A:p.A1655T, SCN10A:XM_022408382.1:exon28:c.4972G>A:p.A1658T	exonic	SCN10A	nonsynonymous	SCN10A:ENSCAFT00000012349:exon29:c.4948G>A:p.A1650T
24	17903358		G	A	no	intergenic	ATRN; C24H20orf194			intergenic	ENSCAFG00000042967; C24H20orf194
24	23672763		CG	C	yes	intronic	MAP1LC3A			intronic	DYNLRB1
24	24504736	rs851767735	G	A	yes	intronic	ERGIC3			intronic	ERGIC3
24	25785932	rs852007777	C	T	yes	exonic	MROH8	nonsynonymous	MROH8:XM_022409029.1:exon12:c.1681G>A:p.G561S, MROH8:XM_022409031.1:exon12:c.1627G>A:p.G543S, MROH8:XM_022409025.1:exon13:c.1810G>A:p.G604S, MROH8:XM_022409027.1:exon13:c.1783G>A:p.G595S, MROH8:XM_022409028.1:exon13:c.1750G>A:p.G584S, MROH8:XM_003639859.4:exon14:c.1906G>A:p.G636S, MROH8:XM_005635029.3:exon14:c.1906G>A:p.G636S, MROH8:XM_005635030.3:exon14:c.1906G>A:p.G636S, MROH8:XM_014106963.2:ex…	exonic	MROH8	nonsynonymous	MROH8:ENSCAFT00000075494:exon13:c.1783G>A:p.G595S, MROH8:ENSCAFT00000013854:exon14:c.1906G>A:p.G636S, MROH8:ENSCAFT00000013865:exon14:c.1906G>A:p.G636S
29	11019836		G	A	no	ncRNA_intronic	LOC111093111			intronic	RAB2A
31	35767698		C	T	no	intergenic	BACE2; LOC102153613			intergenic	BACE2; FAM3B
34	15910628		G	C	no	intronic	ATP11B			intronic	ATP11B
34	24357152		T	TG	no	intronic	FGF12			intronic	FGF12
36	22358024	rs851904880	C	T	no	exonic	LOC106558281	synonymous	LOC106558281:XM_014110681.2:exon2:c.2289G>A:p.S763S	exonic	TTN	synonymous	TTN:ENSCAFT00000068029:exon47:c.12669G>A:p.S4223S
