# Supplementary material for: Missense variant in LOXHD1 is associated with canine nonsyndromic hearing loss
Source: Hum Genet. 2021 May 13;140(11):1611–8. doi: 10.1007/s00439-021-02286-z (PMC8521602; doi:10.1007/s00439-021-02286-z)
Supplement: Supplementary file 3 — Supplementary file3 (XLSX 15 kb) [file 439_2021_2286_MOESM3_ESM.xlsx]

## Sheet: Variants
Online Resource 4. Results of structural variant filtering with one WGS case (RW340) against 290 unaffected controls. Het = heterozygous, hom = homozygous.
Chromosome	Position	Ref	Alt	ROH	RW340	Type	Length (bp)	Function (Ensembl)	Gene (Ensembl)	Detail (Ensembl)	Function (NCBI)	Gene (NCBI)	Detail (NCBI)
1	17700615	G	<DEL>	no	het	deletion	1710	exonic	NEDD4L		exonic	NEDD4L
1	17702427	ACTGCGTAATAGAAGAAAATTGGTTATGACTTGGTTACATCTTTCATATTTATGAGGACATTTTAAAAATACAAAAGGAAAAGAAGCTGAAGTCTTCCTTAGAGAAAACAAAAGACCAAAGCATGAAGGACATCTGCACCCCAAAGCCTCAC	A	no	het	deletion	152	exonic	NEDD4L		exonic	NEDD4L
1	33556984	G	GTATATCTGTATATCTGTATATCTTATACAATATCTGTATATTGTATATCTGTATAT	no	het	insertion	56	intergenic	ENSCAFG00000041613; NMBR	dist=300412; dist=215649	intergenic	LOC102157053; NMBR	dist=287540; dist=215646
4	16207890	TCCCGGGACCCCAGGATCATGCCCTGGGCTGAAGGCAGGCGCCAAACCGCTGAGCCA	T	no	het	deletion	57	ncRNA_intronic	ENSCAFG00000037575		intergenic	LOC100686418; LOC102152895	dist=9222; dist=550232
4	16235680	TTTTTGAAATTCATTCCTGGGCCAAGTGCAGTACCAGAGAAAGAAAGCAGCAGAAGGAGATATCTG	T	no	het	deletion	66	intergenic	ENSCAFG00000037575; U4	dist=17191; dist=214478	intergenic	LOC100686418; LOC102152895	dist=37012; dist=522433
4	27235415	G	<DEL>	no	hom	deletion	812	intronic	KCNMA1		intronic	KCNMA1
5	13355487	C	C]chr27:34831080]	no	het	translocation		exonic	ENSCAFG00000025058		ncRNA_exonic	LOC611269
5	13355487	C	C]chr27:34831080]	no	het	translocation		intronic	GRIK4		intronic	GRIK4
5	20997290	A	<INV>	no	het	inversion	997036	exonic	BTG4; C11orf1; C5H11orf52; C5H11orf53; C5H11orf88; CRYAB; DIXDC1; DLAT; ENSCAFG00000014120; ENSCAFG00000014143; ENSCAFG00000024433; ENSCAFG00000032101; ENSCAFG00000047557; HSPB2; LAYN; NKAPD1; PIH1D2; POU2AF1; PPP2R1B; SIK2; TIMM8B		exonic	ALG9; BTG4; C5H11orf1; C5H11orf52; C5H11orf53; C5H11orf88; COLCA2; CRYAB; DIXDC1; DLAT; FDXACB1; HSPB2; LAYN; LOC100685611; LOC102153632; LOC111095841; NKAPD1; PIH1D2; POU2AF1; PPP2R1B; SDHD; SIK2; TIMM8B
7	32894835	A	AAATATGCAGCTGTAGAAAAATGCAAT	no	het	insertion	26	intergenic	ENSCAFG00000049189; FH	dist=78106; dist=6724	intergenic	LOC111096682; FH	dist=15440; dist=5388
8	52154588	CTGATGAATAGATCCTTCATTCATGTTTACTCATTTTGAG	C	no	hom	deletion	40	intronic	NRXN3		intergenic	LOC111097120; LOC106557488	dist=2133; dist=52146
8	55601458	ATTCCATGATTTCTTTGCAATAATGTT	A	no	hom	deletion	27	intergenic	ENSCAFG00000038858; ENSCAFG00000044848	dist=61025; dist=199933	intergenic	LOC111097231; LOC106559104	dist=61562; dist=7874
9	47800937	T	<DUP>	no	het	duplication	559	intergenic	ENSCAFG00000039004; CACNA1B	dist=8670; dist=14897	intergenic	LOC111097466; CACNA1B	dist=8693; dist=12129
10	3721823	T	<DEL>	no	het	deletion	6476	intergenic	SLC16A7; ENSCAFG00000048044	dist=225673; dist=961542	intergenic	SLC16A7; LOC111097841	dist=221139; dist=37689
10	65970571	A	<DEL>	no	het	deletion	1030	ncRNA_intronic	ENSCAFG00000044646		upstream	LOC106559423	dist=872
10	65978636	G	<DEL>	no	het	deletion	1883	intergenic	ENSCAFG00000044646; ENSCAFG00000038469	dist=5819; dist=2464	ncRNA_intronic	LOC106559423
11	8407431	T	TACCAGTTTTATATGGTATACCAGGCAATA	no	het	insertion	29	intergenic	ENSCAFG00000000175; DMXL1	dist=37822; dist=28861	intergenic	DTWD2; LOC102153456	dist=40558; dist=23330
12	63686316	A	AGATTTATGAAAACTTCAATTTTAGTATATGTGCTGCCGAAGCGAGCACT	no	het	insertion	49	intergenic	ATG5; ENSCAFG00000034465	dist=2832; dist=37929	intronic	ATG5
12	64064912	A	<DEL>	no	het	deletion	1572	intergenic	QRSL1; MTRES1	dist=73603; dist=178045	intergenic	QRSL1; LOC106559586	dist=61406; dist=1764
14	22888016	TTGCTCCAGATTGTTAAAGAACTGATTGGTGCCATGCTTGTCTACCACTAACAGGCTATCAGGTCACTGCAGGCACATATATTAGGTACCTACTTGTCCTGCTCCATGGTCCACATCTAAGCTAGAAATTA	T	no	het	deletion	131	intronic	C1GALT1		intronic	C1GALT1
14	31185342	GTCTTGGGACAACCTGAACAGTCCTTGAGGGCATTATGATAAATGAAA	G	no	het	deletion	48	intronic	BZW2		intronic	BZW2
14	53076713	G	GTAATTGGTAATTAATTGCTTATTACCAATT	no	het	insertion	30	intergenic	ENSCAFG00000033399; PPP1R3A	dist=2172; dist=94210	intergenic	LOC102155481; LOC100683151	dist=1660; dist=4742
15	24455540	T	<DEL>	no	het	deletion	3586	intronic	METTL25		intronic	METTL25
15	36072055	C	CAAGAATGGAAGCAGCCTGGGGGGAGGAGCAAG	no	hom	insertion	32	intronic	CDK17		intergenic	CDK17; LOC475434	dist=3193; dist=33593
15	53778076	C	<DUP>	no	het	duplication	5732	intergenic	ENSCAFG00000042162; U6	dist=260650; dist=69758	intergenic	LOC111090003; LOC111098920	dist=55727; dist=24961
16	13810044	T	[chr1:110010976[T	no	het	translocation		intronic	EML2; OPA3		intronic	LOC484444
16	13810044	T	[chr1:110010976[T	no	het	translocation		upstream	PGBD2	dist=664	intronic	PGBD2
18	25070003	CCCCAGATGAATTTCCATGGCAGTTCAGTGT	C	no	het	deletion	31	intergenic	ENSCAFG00000049445; SEPTIN14	dist=198931; dist=51141	intergenic	LOC100686643; SEPT14	dist=333676; dist=33058
19	52360859	T	<DEL>	no	hom	deletion	1551	intergenic	ENSCAFG00000005653; NMI	dist=155577; dist=179571	intergenic	LOC100687327; LOC111091204	dist=155577; dist=7827
21	13421670	G	<DEL>	no	het	deletion	779	intergenic	EED; PICALM	dist=132333; dist=15476	ncRNA_intronic	LOC102157195
22	29348392	G	[chr17:38953414[G	no	het	translocation		exonic	IMMT		exonic	IMMT
22	29348392	G	[chr17:38953414[G	no	het	translocation		exonic	UCHL3		upstream	UCHL3	dist=70
23	28997052	CAATCTCTCTCTCTCTCTCTCTCTGTCTTTAATAAATAAAATATTAA	C	no	hom	deletion	47	intronic	CPNE4		intronic	CPNE4
24	32799678	C	CTCTATTTCTCACCATTTTGTGGGAGAAATATTATTCATTCATGGGA	no	hom	insertion	46	downstream	ENSCAFG00000030724	dist=33	UTR3	LOC102152702	XM_005635116.2:c.*330_*304delins0
25	5202954	C	[chr11:58708761[C	no	het	translocation		intronic	NBEA		intronic	NBEA
25	5202954	C	[chr11:58708761[C	no	het	translocation		ncRNA_intronic	ENSCAFG00000042968		intergenic	LOC106559524; LOC111097954	dist=6151; dist=191560
26	26987694	C	<DEL>	no	het	deletion	7815	intergenic	ENSCAFG00000044654; ENSCAFG00000045973	dist=9250; dist=13721	intronic	LOC607368
26	30233730	CCCGGGGCGGCGAGGGGGAGGCCAGGGCTGGCGCCTCCTCCGCCAGCCCCGGGGG	C	no	het	deletion	55	exonic	SCARF2		exonic	SCARF2
26	31001240	T	<DEL>	no	het	deletion	921	downstream	U6	dist=650	intergenic	YPEL1; MAPK1	dist=9129; dist=11446
27	21423918	T	<DEL>	no	het	deletion	3573	intergenic	SSPN; ENSCAFG00000048648	dist=31536; dist=51287	intergenic	SSPN; BHLHE41	dist=31542; dist=36811
27	26121143	C	<DEL>	no	het	deletion	1353	intergenic	ENSCAFG00000047093; ENSCAFG00000029531	dist=20537; dist=9520	intergenic	LOC100686990; LOC100687158	dist=20191; dist=9442
27	42606504	A	AATTTTAAAAGCTTTCCCCTTTTCC	no	hom	insertion	24	intronic	NINJ2		intronic	B4GALNT3; NINJ2
29	14423899	GCGAGCCTTAAAATTGTTCACCTTTTTTTTTTTTTTTTTC	G	no	het	deletion	40	ncRNA_intronic	ENSCAFG00000037946		intergenic	LOC106558002; CYP7B1	dist=30130; dist=19097
30	35124059	A	<DUP>	no	het	duplication	4526	intergenic	SNORA62; THSD4	dist=378300; dist=28396	intergenic	LOC106558042; LOC102155082	dist=17341; dist=17454
32	27925249	TTTCTGTTTTTTGGAATATTTTGAGACTAGGTATTAACTCTTCCTTAACTGTTTGGTAGAATTGGCCTATGAAGCTCTCTGGTCCTGGACTTTTGTTTGCTGGGAGTTTTTTGATTACTGATTTCATTTCTTTGCTGGTTATTTTTCTGTTCAAGTTTTCTGTTTCTTTCTGTTTTAGTTTTGGTAATGTATATGTTTCTAGGAATTTATCCATTTCTTGTAGGTTGTTCAGTTTATTGGCATA	T	no	het	deletion	244	intergenic	DKK2; ENSCAFG00000046805	dist=211411; dist=32813	ncRNA_intronic	LOC111093649
32	32763911	A	AATGTGTGCATTTGTGCATTTCGGATGCAGAGGTGATGT	no	het	insertion	38	intronic	ANK2		intronic	ANK2
32	33697858	T	<INV>	no	het	inversion	4228	intronic	ARSJ		intronic	ARSJ
33	9085010	ATATACACTATATATATATATATATACATATATATATATG	A	no	hom	deletion	40	intergenic	ENSCAFG00000046464; ENSCAFG00000046143	dist=368991; dist=93313	ncRNA_intronic	LOC102155985
36	1220214	GATATTGTTGATTATATTT	G	no	hom	deletion	19	ncRNA_intronic	ENSCAFG00000040040		ncRNA_intronic	LOC106558288
36	16740321	C	CTTTTTTACATGTTATT	no	het	insertion	16	intergenic	ENSCAFG00000028447; ITGA6	dist=108931; dist=36525	ncRNA_intronic	LOC111094203
37	6513816	C	C]chr19:44207005]	no	het	translocation		intergenic	PGAP1; ANKRD44	dist=13957; dist=27238	intronic	ANKRD44
37	6513816	C	C]chr19:44207005]	no	het	translocation		intronic	LRP1B		intronic	LRP1B
38	20057782	AACAACAAGAAAAACAAGCTCACAGACATAGAGAAGAGATCGGTGGTTGCCTGAGGTCAGGGGTAGAGGGGTGGGAGAAATGGGTGAAGGGGATATAAATTTACTTAAAAATAAAATAAGAAATCTAACTGTTGTAAGGGGCAGTGGAAAGAACGAGCATCCTGGGAGGAAGGACATGGCATAGCGT	A	no	hom	deletion	187	intronic	DDR2		intronic	DDR2
X	31443993	TTTTGTATCCATTAACCAATTAAATTGTCATTATTTTTAATTTTTTTCTCCTTTAAGCTTTACACTAGAGTTAAAAACCCCCACAAATACCTTTATACTAGAGGTAATCAGGTAACACACCACCACATTACAGTATTAGGGTTTTCTGAATCTGACCATATATACCTTTACCAGTGTGATATATATATTCATTTATTTTTATTTTTATATTTTTTGACCTTTTGCTTCATCTTGGAGAACTATTTTGGCATTTCTTGTAAGGCAGATTTAGTAGAGATGAATTCCCTCTGCTTTGTTTATTAGGGAAAGCCTTTATTTGGCTTTAGTTCTGAAAGGTGAGTAAAGTACTC	T	no	hom	deletion	350	intergenic	ENSCAFG00000024088; ENSCAFG00000043648	dist=53003; dist=3499	intergenic	CFAP47; LOC100687806	dist=53318; dist=3553
X	96201077	A	<DEL>	no	hom	deletion	774	intronic	TENM1		intronic	TENM1
Un_AAEX03019231.1	103256	C	C]chrUn_JH373235.1:910217]	no	het	translocation		intergenic	NONE; NONE	dist=NONE; dist=NONE	intergenic	NONE; NONE	dist=NONE; dist=NONE
Un_AAEX03019231.1	103256	C	C]chrUn_JH373235.1:910217]	no	het	translocation		intergenic	ENSCAFG00000049190; NONE	dist=307330; dist=NONE	intergenic	NONE; NONE	dist=NONE; dist=NONE
Un_JH373235.1	335611	C	<DEL>	no	het	deletion	8078	intergenic	NONE; ENSCAFG00000049190	dist=NONE; dist=135792	intergenic	NONE; NONE	dist=NONE; dist=NONE
Un_JH373235.1	855234	A	<DEL>	no	het	deletion	6727	intergenic	ENSCAFG00000049190; NONE	dist=252847; dist=NONE	intergenic	NONE; NONE	dist=NONE; dist=NONE
Un_JH373337.1	75635	G	]chrUn_JH373260.1:91564]G	no	het	translocation		intergenic	NONE; NONE	dist=NONE; dist=NONE	intergenic	NONE; NONE	dist=NONE; dist=NONE
Un_JH373337.1	75635	G	]chrUn_JH373260.1:91564]G	no	het	translocation		intergenic	NONE; NONE	dist=NONE; dist=NONE	intergenic	NONE; NONE	dist=NONE; dist=NONE
Un_JH373413.1	10332	C	<DEL>	no	het	deletion	4206	intergenic	NONE; NONE	dist=NONE; dist=NONE	intergenic	NONE; NONE	dist=NONE; dist=NONE
Un_JH373523.1	18864	G	<DEL>	no	het	deletion	2530	intergenic	NONE; NONE	dist=NONE; dist=NONE	intergenic	NONE; NONE	dist=NONE; dist=NONE
