# Supplementary material for: Missense variant in LOXHD1 is associated with canine nonsyndromic hearing loss
Source: Hum Genet. 2021 May 13;140(11):1611–8. doi: 10.1007/s00439-021-02286-z (PMC8521602; doi:10.1007/s00439-021-02286-z)
Supplement: Supplementary file 4 — Supplementary file4 (XLSX 18 kb) [file 439_2021_2286_MOESM4_ESM.xlsx]

## Sheet: Variants
Online Resource 5. Results of mobile element insertion filtering with one WGS case (RW340) against 290 unaffected controls. Het = heterozygous.
Chromosome	Position	Ref	Alt	ROH	RW340	Type	Length (bp)	Function (NCBI)	Gene (NCBI)	Function (Ensembl)	Gene (Ensembl)
1	80639434	T	<INS:ME:SINEC>	yes	het	SINEC	184	intergenic	LOC111096629;GNAQ	intergenic	CEP78;GNAQ
4	6883775	A	<INS:ME:SINEC>	no	het	SINEC	184	intergenic	MAP10;SIPA1L2	intergenic	MAP10;ENSCAFG00000033790
6	32521302	A	<INS:ME:L1>	no	het	L1	531	intronic	GRIN2A	intronic	GRIN2A
6	32521302	A	<INS:ME:L1Y>	no	het	L1Y	402	intronic	GRIN2A	intronic	GRIN2A
7	28468048	A	<INS:ME:SINEC>	no	het	SINEC	184	ncRNA_intronic	LOC111096887	ncRNA_intronic	ENSCAFG00000033426
7	33384365	T	<INS:ME:L1Y>	no	het	L1Y	259	ncRNA_intronic	LOC111096685	intergenic	MAP1LC3C;PLD5
8	2742598	T	<INS:ME:L1>	no	het	L1	1810	intergenic	LOC106559095;LOC111096956	intergenic	ENSCAFG00000043049;ENSCAFG00000011098
8	11180760	C	<INS:ME:L1Y>	no	het	L1Y	5203	intergenic	LOC111096983;ARHGAP5	intergenic	ENSCAFG00000049348;ARHGAP5
8	31710102	A	<INS:ME:SINEC>	no	het	SINEC	126	intergenic	KTN1;LOC111097043	intergenic	ENSCAFG00000046212;PELI2
9	8726107	G	<INS:ME:SINEC>	no	het	SINEC	185	ncRNA_intronic	LOC102156794	intergenic	ENSCAFG00000046078;ENSCAFG00000037204
9	12815324	T	<INS:ME:L1Y>	no	het	L1Y	52	intergenic	LOC111097322;NOL11	intergenic	ENSCAFG00000043505;NOL11
11	19480872	G	<INS:ME:L1Y>	no	het	L1Y	6124	intergenic	LOC100688508;LOC100685666	intergenic	CHSY3;ENSCAFG00000049613
14	12771198	A	<INS:ME:SINEC>	no	het	SINEC	184	intergenic	LOC100683092;GRM3	intergenic	ENSCAFG00000049574;GRM3
17	38938141	A	<INS:ME:L1>	no	het	L1	424	splicing	IMMT	splicing	IMMT
17	53902701	A	<INS:ME:L1>	no	het	L1	415	intergenic	ATP1A1;LOC102156918	intergenic	ATP1A1;ENSCAFG00000009798
17	53902701	A	<INS:ME:L1Y>	no	het	L1Y	374	intergenic	ATP1A1;LOC102156918	intergenic	ATP1A1;ENSCAFG00000009798
18	37360484	T	<INS:ME:L1>	no	het	L1	765	intergenic	OR04E07;LOC491481	intergenic	ENSCAFG00000047612;ENSCAFG00000043754
26	35880836	A	<INS:ME:SINEC>	no	het	SINEC	152	intronic	PRKG1	intronic	PRKG1
27	5921790	G	<INS:ME:L1>	no	het	L1	3583	intergenic	LOC609060;LOC102156933	intergenic	ENSCAFG00000008954;ENSCAFG00000042239
28	29924618	A	<INS:ME:SINEC>	no	het	SINEC	184	intronic	INPP5F	intronic	INPP5F
29	3239121	C	<INS:ME:L1Y>	no	het	L1Y	646	intergenic	SNTG1;PXDNL	intergenic	U6;PXDNL
34	37277818	T	<INS:ME:L1Y>	no	het	L1Y	869	intergenic	SPATA16;LOC111093953	ncRNA_intronic	ENSCAFG00000045121
35	15182314	T	<INS:ME:L1>	no	het	L1	529	intergenic	DTNBP1;MYLIP	intergenic	U2;MYLIP
35	15182314	T	<INS:ME:L1Y>	no	het	L1Y	488	intergenic	DTNBP1;MYLIP	intergenic	U2;MYLIP
35	23910953	T	<INS:ME:L1Y>	no	het	L1Y	6137	intronic	SLC17A2;TRIM38	intergenic	ENSCAFG00000025396;TRIM38
X	22847620	A	<INS:ME:L1>	no	het	L1	1415	intergenic	LOC111094847;LOC491793	intergenic	PPP4R3C;ENSCAFG00000013603
X	68857748	G	<INS:ME:SINEC>	no	het	SINEC	184	intronic	PCDH11X	intronic	ENSCAFG00000017457
X	87999998	A	<INS:ME:L1>	no	het	L1	4245	intergenic	LRCH2;LUZP4	intergenic	LRCH2;LUZP4
X	87999998	A	<INS:ME:L1Y>	no	het	L1Y	137	intergenic	LRCH2;LUZP4	intergenic	LRCH2;LUZP4
X	98182752	C	<INS:ME:L1>	no	het	L1	93	intergenic	PRR32;LOC100687462	intergenic	U6;ENSCAFG00000044812
Un_JH373233.1	188696	T	<INS:ME:L1>	no	het	L1	2959	intergenic	LOC106558487;NONE	intergenic	ENSCAFG00000041049;ENSCAFG00000049686
Un_JH373233.1	188696	T	<INS:ME:L1Y>	no	het	L1Y	2143	intergenic	LOC106558487;NONE	intergenic	ENSCAFG00000041049;ENSCAFG00000049686
