# Supplementary material for: Missense variant in LOXHD1 is associated with canine nonsyndromic hearing loss
Source: Hum Genet. 2021 May 13;140(11):1611–8. doi: 10.1007/s00439-021-02286-z (PMC8521602; doi:10.1007/s00439-021-02286-z)
Supplement: Supplementary file 6 — Supplementary file6 (XLSX 14 kb) [file 439_2021_2286_MOESM6_ESM.xlsx]

## Sheet: Table 1
Online Resource 7. Results of the LOXHD1 variant screening in a commercial genetic testing panel in 28116 dogs from 374 breeds.
Breed	G/G
Affenpinscher	1
Afghan Hound	17
Airedale Terrier	16
Akita Inu	47
Alaskan Husky	14
Alaskan Klee Kai	98
Alaskan Malamute	51
Alpine Dachsbracke	1
American Akita	7
American Bulldog	72
American Bully	56
American Cocker Spaniel	49
American Eskimo Dog	5
American Foxhound	3
American Hairless Terrier	62
American Indian Dog	18
American Pit Bull Terrier	85
American Staffordshire Terrier	115
American Water Spaniel	2
Anatolian Shepherd Dog	1
Appenzell Cattle Dog	5
Atlas Shepherd Dog	1
Australian Cattle Dog	63
Australian Kelpie	13
Australian Labradoodle	60
Australian Shepherd	943
Australian Silky Terrier	1
Australian Terrier	2
Azawakh	7
Barbet	251
Basenji	37
Basset Fauve de Bretagne	30
Basset Hound	4
Beagle	210
Bearded Collie	5
Beauceron	30
Bedlington Terrier	2
Belgian Shepherd Dog	187
Belgian Shepherd Dog - Groenendael	34
Belgian Shepherd Dog - Laekenois	2
Belgian Shepherd Dog - Malinois	35
Belgian Shepherd Dog - Tervueren	7
Berger d'Auvergne	24
Bernese Mountain Dog	148
Bichon Frise	7
Biewer Terrier	13
Blue Picardy Spaniel	1
Boerboel	142
Bohemian Shepherd	1
Bolognese	24
Bolonka	15
Border Collie	2533
Border Terrier	11
Borzoi	47
Boston Terrier	27
Bouvier des Flandres	2
Boxer	14
Braque d'Auvergne	17
Braque du Bourbonnais	2
Braque Francais, type Pyrenees	5
Briard	7
Brittany	15
Broholmer	3
Bruno Saint-Hubert francais	12
Bulgarian Shepherd Dog - Karakachan Dog	5
Bull Terrier	5
Bulldog	122
Bullmastiff	18
Cairn Terrier	218
Canaan Dog	2
Canadian Eskimo Dog	8
Cane Corso	54
Catahoula Leopard Dog	2
Catalan Sheepdog	1
Cataleoridge	31
Caucasian Shepherd Dog	8
Cavalier King Charles Spaniel	341
Central Asian Ovcharka	3
Cesky Terrier	5
Chesapeake Bay Retriever	16
Chihuahua	40
Chihuahua - Longhaired	7
Chihuahua - Smooth-haired	9
Chinese Crested Dog	49
Chinook	155
Chow Chow	3
Cimarron Uruguayo	1
Cirneco dell'Etna	36
Clumber Spaniel	5
Cockapoo	8
Collie	85
Collie Rough	719
Collie Smooth	310
Colorado Mountain Dog	1
Continental Bulldog	3
Continental Toy Spaniel	18
Coton de Tulear	196
Curly Coated Retriever	104
Czechoslovakian Vlcak	11
Dachshund	146
Dachshund - Longhaired	46
Dachshund - Miniature Longhaired	457
Dachshund - Miniature Shorthaired	189
Dachshund - Miniature Wirehaired	86
Dachshund - Rabbit Longhaired	3
Dachshund - Rabbit Shorthaired	6
Dachshund - Rabbit Wirehaired	27
Dachshund - Shorthaired	21
Dachshund - Standard Longhaired	11
Dachshund - Standard Shorthaired	18
Dachshund - Standard Wirehaired	4
Dachshund - Wirehaired	5
Dalmatian	82
Dandie Dinmont Terrier	10
Danish-Swedish Farmdog	188
Deerhound	38
Deutsch Drahthaar - German Wirehaired Pointer	28
Deutsch Kurzhaar - German Shorthaired Pointer	127
Dobermann	37
Dogo Argentino	2
Dogo Canario	4
Dogue de Bordeaux	4
Drever	8
Dutch Shepherd Dog	66
Dutch Shepherd Dog - Longhaired	76
Dutch Shepherd Dog - Rough-haired	29
Dutch Shepherd Dog - Shorthaired	71
East-European Shepherd	5
East-Siberian Laika	88
Elo	7
English Cocker Spaniel	340
English Greyhound	60
English Pointer	1
English Setter	10
English Springer Spaniel	87
English Toy Terrier	18
Entlebucher Mountain Dog	9
Estonian Hound	11
Estrela Mountain Dog - Smooth-haired	1
Eurasier	61
Field Spaniel	46
Finnish Hound	102
Finnish Lapphund	180
Finnish Spitz	21
Flat Coated Retriever	21
Fox Terrier - Smooth	9
Fox Terrier - Wire	190
French Bulldog	1445
French Spaniel	1
German Hunting Terrier	29
German Pinscher	23
German Shepherd Dog	537
German Shepherd Dog - Longhaired	57
German Spitz	9
German Spitz - Giant Spitz - Black and brown	2
German Spitz - Giant Spitz - White	3
German Spitz - Medium size Spitz - Black and brown	3
German Spitz - Medium size Spitz - Other colours	15
German Spitz - Medium size Spitz - White	3
German Spitz - Miniature Spitz - Black and brown	4
German Spitz - Miniature Spitz - Other colours	10
German Spitz - Miniature Spitz - White	1
Giant Schnauzer	2
Giant Schnauzer - Black	8
Giant Schnauzer - Pepper and salt	3
Golden Labrador Retriever	5
Golden Retriever	408
Goldendoodle	272
Gordon Setter	23
Great Dane	21
Great Dane - Black and harlequin	7
Great Dane - Blue	2
Great Dane - Fawn and brindle	7
Greenland Dog	1
Griffon Belge	3
Harrier	1
Havanese	206
Hokkaido	10
Hollandse Smoushond	1
Hovawart	1
Hungarian Greyhound	13
Hungarian Hound - Transylvanian Scent Hound - Erdelyi Kopo	9
Hungarian Short-Haired Pointer (Vizsla)	14
Hungarian Wire-Haired Pointer (Vizsla)	8
Hygen Hound	1
Ibizan Hound - Wirehaired	3
Icelandic Sheepdog	28
Irish (Red) Setter	34
Irish Red and White Setter	1
Irish Soft Coated Wheaten Terrier	230
Irish Terrier	11
Irish Water Spaniel	1
Irish Wolfhound	28
Istrian Wired-haired Scent Hound	4
Italian Greyhound	41
Jack Russell Terrier	176
Japanese Spitz	31
Kai	38
Karelian Bear Dog	244
Keeshond	2
Kerry Blue Terrier	3
King Charles Spaniel or English Toy Spaniel	9
Kishu	4
Kleiner Münsterländer	2
Kooikerhondje	165
Koolie	3
Kromfohrländer	316
Kuvasz	2
Labradoodle	7
Labrador Husky	5
Labrador Retriever	672
Lagotto Romagnolo - Romagna Water Dog	1323
Lakeland Terrier	1
Lancashire Heeler	39
Landseer	8
Lapponian Herder	147
Large Münsterländer	9
Leonberger	12
Lhasa Apso	3
Little Lion Dog or Löwchen	5
Mali Medimurski Pas	2
Maltese	6
Manchester Terrier	3
Manchester Terrier - Toy	1
Maremma and Abruzzes Sheepdog	6
Markiesje	1
Mastiff	191
McNab	1
Mi-ki	7
Miniature American Shepherd	278
Miniature Bull Terrier	19
Miniature Pinscher	13
Miniature Schnauzer	41
Miniature Schnauzer - Black	10
Miniature Schnauzer - Black and silver	18
Miniature Schnauzer - Pepper and salt	7
Miniature Schnauzer - White	1
Mixed breed	760
Mudi	59
Neapolitan Mastiff	4
Newfoundland	40
Norfolk Terrier	59
Norrbottenspitz	57
Northern Inuit	17
Norwegian Buhund	1
Norwegian Elkhound, Black	1
Norwegian Elkhound, Grey	287
Norwegian Lundehund	2
Norwich Terrier	2
Nova Scotia Duck Tolling Retriever	80
Old English Sheepdog	252
Olde Cape Mastiff	3
Olde English Bulldogge	13
Papillon	84
Parson Russell Terrier	402
Pekingese	4
Perro Lobo Herreno	1
Peruvian Hairless Dog	17
Peruvian Hairless Dog - Large	4
Peruvian Hairless Dog - Medium sized	1
Peruvian Hairless Dog - Miniature	3
Petit Basset Griffon Vendeen	23
Petit Brabancon	1
Phalene	10
Pharaoh Hound	20
Picardy Sheepdog	2
Picardy Spaniel	1
Plott	1
Polish Greyhound	15
Polish Hunting Dog	1
Polish Lowland Sheepdog	4
Pomeranian	129
Poodle - Medium size (FCI size standard) - Black, brown and white	59
Poodle - Medium size (FCI size standard) - Grey, apricot and red	37
Poodle - Miniature (AKC size standard)	153
Poodle - Miniature (FCI size standard) - Black, brown and white	55
Poodle - Miniature (FCI size standard) - Grey, apricot and red	36
Poodle - Standard (AKC size standard)	497
Poodle - Standard (FCI size standard) - Black, brown and white	69
Poodle - Standard (FCI size standard) - Grey, apricot and red	74
Poodle - Toy (AKC size standard)	108
Poodle - Toy (FCI size standard)	30
Poodle (AKC)	158
Poodle (FCI)	55
Portuguese Podengo	1
Portuguese Podengo - Miniature	3
Portuguese Podengo - Smooth-haired Miniature	17
Portuguese Podengo - Wirehaired Medium sized	4
Portuguese Podengo - Wirehaired Miniature	23
Portuguese Water Dog	358
Prazsky Krysarik	18
Pug	32
Pumi	132
Pyrenean Mastiff	25
Pyrenean Mountain Dog	13
Pyrenean Sheepdog	21
Pyrenean Sheepdog - Longhaired	37
Pyrenean Sheepdog - Smooth Faced	26
Rat Terrier	9
Redbone Coonhound	2
Rhodesian Ridgeback	356
Rottweiler	30
Russell Terrier	64
Russian Hound	1
Russian Toy Dog - Longhaired	1
Russian Toy Dog - Smooth-haired	1
Russian Tsvetnaya Bolonka	66
Russian-European Laika	10
Saarlooswolfdog	476
Saint Bernard	3
Saint Bernard - Longhaired	6
Saint Bernard - Shorthaired	6
Saluki	113
Samoyed	187
Sapsaree	1
Schapendoes	174
Schipperke	32
Schnauzer	5
Schnauzer - Black	10
Schnauzer - Pepper and salt	12
Scottish Terrier	37
Seppala Siberian Sleddog	12
Seskar	17
Sheepadoodle	10
Shetland Sheepdog	503
Shiba	81
Shih Tzu	30
Shikoku	16
Shiloh Shepherd	61
Siberian Husky	70
Silken Windhound	2
Sloughi	25
Slovakian Chuvach	12
Spanish Greyhound	40
Spanish Water Dog	60
Sprocker Spaniel	1
Stabyhoun	95
Staffordshire Bull Terrier	334
Sussex Spaniel	1
Swedish Elkhound	16
Swedish Lapphund	7
Swedish Vallhund	340
Tamaskan Dog	143
Terrier Brazileiro	30
Thulean Miniature Husky	13
Tibetan Mastiff	1
Tibetan Spaniel	144
Tibetan Terrier	29
Toy Fox Terrier	22
Volpino Italiano	73
Weimaraner	57
Weimaraner - Longhaired	7
Weimaraner - Shorthaired	35
Welsh Corgi Cardigan	60
Welsh Corgi Pembroke	184
Welsh Sheepdog	8
Welsh Springer Spaniel	52
Welsh Terrier	2
West Highland White Terrier	92
West-Siberian Laika	17
Wetterhoun - Frisian Water Dog	1
Whippet	301
White Shepherd	12
White Swiss Shepherd Dog	168
Windsprite (formerly Longhaired Whippet)	76
Wirehaired Pointing Griffon Korthals	1
Wirehaired Slovakian Pointer	3
Working Jack Russell Terrier	15
Xoloitzcuintle	2
Xoloitzcuintle - Intermediate	4
Xoloitzcuintle - Miniature	4
Xoloitzcuintle - Standard	10
Yakutian Laika	3
Yorkshire Terrier	57
