# Supplementary material for: Missense variant in LOXHD1 is associated with canine nonsyndromic hearing loss
Source: Hum Genet. 2021 May 13;140(11):1611–8. doi: 10.1007/s00439-021-02286-z (PMC8521602; doi:10.1007/s00439-021-02286-z)
Supplement: Supplementary file 7 — Supplementary file7 (XLSX 19 kb) [file 439_2021_2286_MOESM7_ESM.xlsx]

## Sheet: Sheet1
Online Resource 1. Number of genomes and exomes from different breeds used in control variant data set for filtering SNVs/indels and MEIs/SVs.
Breed	Number
Afghan Hound	3
Airedale Terrier	9
Akita	2
Alaskan Husky (not purebred)	1
Alaskan Malamute	8
Alpine Dachsbracke	1
American Hairless Terrier	2
American Staffordshire Terrier	1
Australian Cattle Dog	3
Australian Kelpie	6
Australian Terrier	1
Basset Hound	1
Bavarian Hound	1
Beagle	1
Bearded Collie	8
Belgian Shepherd Dog	8
Bichon Frisé	5
Border Collie	62
Bull Terrier	1
Bullmastiff	1
Cairn Terrier	2
Cavalier King Charles Spaniel	2
Central Asian Shepherd Dog	1
Cesky Terrier	4
Chihuahua	3
Chinese indigenous dog	38
Chow Chow	1
Cocker Spaniel	1
Curly Coated Retriever	1
Dachshund	5
Dalmatian	5
Dandie Dinmont Terrier	1
Deerhound	1
Dobermann	13
Dutch Shepherd Dog	2
East Siberian Laika	5
Elo	1
English Springer Spaniel	1
Entelbuch Cattle Dog	8
Eurasier	2
Finnish Lapphund	11
Finnish Spitz	5
Flanders Cattle Dog	2
French Bulldog	2
German Hunting Terrier	1
German Pinscher	5
German Pointing Dog	1
German Shepherd Dog	21
German Shepherd Dog / Mixed breed	3
Golden Retriever	4
Golden Retriever / Mix	1
Great Dane	7
Greater Swiss Mountain Dog	1
Greenland Dog	5
Greyhound	1
Grosspitz	1
Heideterrier	1
Hovawart	1
Irish Soft Coated Wheaten Terrier	4
Irish Terrier	1
Italian Greyhound	2
Jack Russell Terrier	1
Karelian Bear Dog	14
Kromfohrländer	1
Kuvasz	1
Labrador Retriever	48
Lagotto Romagnolo	8
Lancashire Heeler	3
Landseer	4
Lapponian Herder	10
Leonberger	11
Miniature Bullterrier	1
Miniature Schnauzer	9
Mixed Breed	2
Norfolk Terrier	4
Norwegian Elkhound Grey	2
Norwich Terrier	12
Old English Sheepdog	1
Peruvian Hairless Dog	2
Pomeranian	1
Portuguese Water Dog	2
Rhodesian Ridgeback	4
Rottweiler	3
Russian Black Terrier	4
Russian European Laika	5
Saluki	4
Samoyed	7
Schapendoes	3
Shetland Sheepdog	1
Siberian Husky	12
Sloughi	3
Spanish Waterdog	1
Stabyhoun	3
Swedish Elkhound	1
Swedish Vallhund	2
Tibetan Mastiff	13
Tibetan Spaniel	1
Weimaraner	1
Welsh Springer Spaniel	2
West Highland White Terrier	9
West Siberian Laika	5
Whippet	3
White Swiss Shepherd Dog	5
Wolf	5
Yorkshire Terrier	1
Total	537
